# Supplementary material for: Resveratrol Nanocrystal Incorporated into Mesoporous Material: Rational Design and Screening through Quality-by-Design Approach
Source: Nanomaterials (Basel). 2022 Jan 10;12(2):214. doi: 10.3390/nano12020214 (PMC8779882; doi:10.3390/nano12020214)
Supplement: Supplementary file 1 [file nanomaterials-12-00214-s001.zip]

Archive with 1 entries (1 files):
- nanomaterials-1528667-supplementary.pdf
